# Supplementary material for: Immunogenicity of an Inactivated Senecavirus A Vaccine with a Contemporary Brazilian Strain in Mice
Source: Vaccines (Basel). 2024 Jul 26;12(8):845. doi: 10.3390/vaccines12080845 (PMC11358955; doi:10.3390/vaccines12080845)
Supplement: Supplementary file 1 [file vaccines-12-00845-s001.zip]

Archive with 1 entries (1 files):
- vaccines-3059862-supplementary.pdf
